# Supplementary material for: Palladium Nanoparticles Grafted onto Phytochemical Functionalized Biochar: A Sustainable Nanozyme for Colorimetric Sensing of Glucose and Glutathione
Source: Molecules. 2023 Sep 18;28(18):6676. doi: 10.3390/molecules28186676 (PMC10537334; doi:10.3390/molecules28186676)
Supplement: Supplementary file 1 [file molecules-28-06676-s001.zip]

Archive with 1 entries (1 files):
- molecules-2562177-supplementary.pdf
